# Supplementary material for: The horizontal ladder test (HLT) protocol: a novel, optimized, and reliable means of assessing motor coordination in Sus scrofa domesticus
Source: Front Behav Neurosci. 2024 Mar 6;18:1357363. doi: 10.3389/fnbeh.2024.1357363 (PMC10951394; doi:10.3389/fnbeh.2024.1357363)
Supplement: Supplementary file 1 [file Data_Sheet_1.zip]

Archive with 12 entries (12 files):
- 1_fall.mp4
- 10_steps and body hits.mp4
- 11_kick_audio example.mp4
- 12_step_front view.mp4
- 2_fall.mp4
- 3_kick with snout touch.mp4
- 4_slip and body hit.mp4
- 5_slip and body hit.mp4
- 6_slip and kick.mp4
- 7_slip.mp4
- 8_slip.mp4
- 9_kicks and step.mp4
